# Supplementary material for: The biosynthetic pathway of potato solanidanes diverged from that of spirosolanes due to evolution of a dioxygenase
Source: Nat Commun. 2021 Feb 26;12:1300. doi: 10.1038/s41467-021-21546-0 (PMC7910490; doi:10.1038/s41467-021-21546-0)
Supplement: Supplementary file 4 — Supplementary Data 2 [file 41467_2021_21546_MOESM4_ESM.xlsx]

## Sheet: Potato
Name	ITAG gene ID	Genome	Transcript	Protein	ORF	AA	length	S1 [RH Flower]	S2 [RH Leaf]	S3 [RH Petiole]	S4 [RH Shoot Apex]	S5 [RH Stem]	S6 [RH Stolon]	S7 [RH Young Tuber]	S8 [RH Mature Tuber]	S9 [RH Root]	S10 [RH Stamen]	S11 [RH Water-Stressed Leaf]	S12 [RH Tuber Pith]	S13 [RH Tuber Peel]	S14 [RH Whole in vitro Plant]	S15 [RH Tuber Sprout]	S16 [RH Tuber Cortex]
St7070	Sotub01g007070.1.1	PGSC0003DMG400032156	PGSC0003DMT400081912	PGSC0003DMP400055327	ATGGCATCTACCAAAGTTACGATTCCCACCATAGATTTTTTCAATTCTGAGCTTAAACCAAACACTCCACAATGGGAATTAACAAAAGTTCAAGTTTTTGAAGCCTTACAAGAATTTGGTTGTTTTGAAGCAATATATAACAAAGTTCCAAATGAAATTAGAGAGGGCATGTTTGATACTTTAAAAGAAGTATTTGATTTTCCACTGTCCAAATTGATAGAATATAGAGAGAAACCCTTTCATATCTATGATGGGCAAATTCCAAGTGTACCACTCTTTGGTAGTGTGTACTCTGCTGATTTGGTCCTCCCAAATAGTGTTGAAACATTTGCCAATACCTTTTGGTCTCATGGAAACCCTAATTTTAGCAATGTGGCAAAGTCCTACTTCAAGCAACTT…	MASTKVTIPTIDFFNSELKPNTPQWELTKVQVFEALQEFGCFEAIYNKVPNEIREGMFDTLKEVFDFPLSKLIEYREKPFHIYDGQIPSVPLFGSVYSADLVLPNSVETFANTFWSHGNPNFSNVAKSYFKQLMELNGMVEKMVLESLGLKNYIDEFLNSNVYMSRFTNYKVIKGENENKSGLPSHTDSSYLTIIKQNQNGLQVLYKNGEWIELNHTSPNSYIVLSADALMAWTNDRLTSAQHRVVTTGDKDRFSVQLFSLVNPDYTLKVPKELVDEEHPLMYKPFKMPEYNKYLMLGAKNGLGVKNYCGL	311	0.175979	8.51534	0.0665913	50.8227	1.50411	15.5441	77.5107	5.3106	1.29854	0.026363	0.479783	0.105294	6.40675	2.38244	47.7317	0.285727
St7080	Sotub01g007080.1.1	PGSC0003DMG400032157	PGSC0003DMT400081914	PGSC0003DMP400055328	ATGGCATCTACCAAAGTTAAGATTCCCACCATAGATTTTTCTAATCTAGAACTAAAACCAAACACTCCACTATGGGAATCCACAAAAGTTCAAGTTTTTGAAGCTTTAAAAGAATATGGTTGTTTTGAAGCAACATATGATAAAATTCCAAATGAAATTAGAGAGGGTATTTTTGGTATTACAAAAGAAATATTTCAATTTCCTTTAGAGACCAAAGTGAAAAATTATTCAGATATAACATTACATGGCTATGTAGGAATGATTCCACACTTGCCATTTTATGAGAGTTTGTGTATTCCTGATTTGCTTAATCCTCAAAATGTTGAAACTTTTGCTAATATCTTTTGGCCTCATGGTAATCCTGATTTCTGCAATTTGGTAAAAGCTTACTCAAATCCA…	MASTKVKIPTIDFSNLELKPNTPLWESTKVQVFEALKEYGCFEATYDKIPNEIREGIFGITKEIFQFPLETKVKNYSDITLHGYVGMIPHLPFYESLCIPDLLNPQNVETFANIFWPHGNPDFCNLVKAYSNPLMELDEMLKKMILENLGLENHIDELLDINYMRFRFTHYKGSSIISGDHENNIKQDGLNGHTDGNFLTFISQNQVNGLQINKNGEWIDVNISPNSYVVLSGDSFKAWTNGRLHSPIHKVKIFGESDRFSIQLFSFSKPGHFIKAPKELVDEEHPLLFKPFEMVGLSEYVTSQAGYAAPSDAFKAYCGLZ	320	5.99437	6.35312	3.67549	2.71141	3.83102	13.8144	3.06779	1.25212	21.6551	2.60531	12.1446	0.498143	2.07776	19.9509	14.7382	0.718945
St7090	Sotub01g007090.1.1	ND	ND	ND	ATGATTCCACACTTGCCATTTTATGGGAGTTTGTGTATTCCTGATTTGCTTAATCCTCAAAATGTTGAAACTTTTGCTAATATCTTTTGGCCTCATGGTAATCCTGATTTCTGCAATTTGGTAAAAGCTTACTCAAATCCACTTATGGAATTGGATGAATTGTTGAAAAGGATGATTTTGGAGAATTTGGGATTAGAAAATCATATTGATGAATTGTTGGATCCTAATTATATGAGATTTAGATTTACACATTACAAGGGATCATCAATTATTAGTGGAGATCATGAAAATAATATTAAACATGATGGATTGAATGCCACACAGATGGTAGCTTCTTGA	MIPHLPFYGSLCIPDLLNPQNVETFANIFWPHGNPDFCNLVKAYSNPLMELDELLKRMILENLGLENHIDELLDPNYMRFRFTHYKGSSIISGDHENNIKHDGLNATQMVASZ	113 中間のみ
St7100	Sotub01g007100.1.1	PGSC0003DMG400032208	PGSC0003DMT400082027	PGSC0003DMP400055421	ATGGCATCTACTAAAGGTAAGATTCCCACCATAGATTTTTGCAATCTTGAGCTAAAACCAAACACTCCACAATGGGAATCAACAAAAGTTCAAGTTTTTGAAGCCTTAAAAGAATTTGGTTGTTTTGAAGCAATATATGACAAAGTTCCAAATGAAATTAGAGAGGGCATGTTTGATAATTTAAAAGAAGTATTTGATTTTCCATTGTCCAAATTGATAGAATATAGAGAAAAACCCTTTCATATATATGATGGGAAAATTCCAAGTATACCACTCTATGGTAGTGTGAGCTCTGCTGATTTGGTCCTCCCAAATAGTGTTGAAACATTTGCCAATACCTTTTGGTCTGATGGAAACCCTAACTTTAGGTATGTATTACTTCTTTTAATTATATATAAT…	MASTKGKIPTIDFCNLELKPNTPQWESTKVQVFEALKEFGCFEAIYDKVPNEIREGMFDNLKEVFDFPLSKLIEYREKPFHIYDGKIPSIPLYGSVSSADLVLPNSVETFANTFWSDGNPNFRYVLLLLIIYNVLGIMKVIFHZ	144 N末のみ	1.41898	7.25483	0	59.379	1.31173	16.8194	101.738	3.36299	2.08588	0	0.606606	0.42451	7.26626	2.53398	48.5099	0.153169
St7110	Sotub01g007110.1.1	PGSC0003DMG400003478	PGSC0003DMT400008930	PGSC0003DMP400006179	ATGGCATCTACCAAAGTTACGATTCCCACCATAGATTTTTGCGATTCTGAGCTTAAACCAAACACTCCACAATGGGAATCAACAAAAGTTCAAGTTTTTGAAGCCTTACAAGAATTTGGTTGTTTTGAAGCAATATATAACAAAGTTCCAAATGAAATTAGAGAGGGCATGTTTGATACTTTAAAAGAAGTATTTGATTTTCCACTGCCCAAATTGATAGAATATAGAGAGAAACCCTTTCATATATATGATGGGCAAATTCCAAGTGTACCACTCTTTGGTAGTGTGTACTCTGCTGATTTGGTCCTCCCAAATAGTGTTGAAACATTTGCCAATACCTTTTGGTCTCATGGAAACCCTAATTTTAGCAATGTGGCAAAGTCCTACTTCAAGCAACTT…	MASTKVTIPTIDFCDSELKPNTPQWESTKVQVFEALQEFGCFEAIYNKVPNEIREGMFDTLKEVFDFPLPKLIEYREKPFHIYDGQIPSVPLFGSVYSADLVLPNSVETFANTFWSHGNPNFSNVAKSYFKQLMELNDMVEKMVLESLGLKNYTDEFLNSNVYMSRFTNYKVIKGENENKSALPSHTDSSYLTIIKQNQNGLQAWTNDRLTSAQHRVVTTGDKDRFSVQLFSLLNPDYTVKVPKELVDEEHPLMYKPFKMPEYNKYLMLGAKNGLGVKNYCGLZ	284 中間欠損	0.283027	15.7279	0	51.6335	4.18791	26.6443	106.508	4.15042	1.5368	0.0423996	1.80761	0.0846722	7.23389	2.8252	48.8964	0.463991
St7120	Sotub01g007120.1.1	ND	ND	ND	ATGATATCTTGTTCTGGGCTAAAAAATTACATTGATGAATTCTTGAATTCCAATGTTTTTATGTCAAGATTTACTAATTACAGGGTAATTAAAGGTGAAAATGAGAATAAATCAGCACTACCTTCCCACACAGATAGTTCCTACTTGACCATAATTAAACAAAATCAAAATGGATTGCAAGTTCTCTACAAAAATGGAGAGTGGATTGAGCTCAATCATACTTCACCAAATTCCTATATTGTTTTATCAGAAGATGTTTTTATGGCATGGACAAATGATAGATTGACATCTGCTCAACACAGGGTTGTAACAACAGGAGACAAAGATAGATTCTCTATTCAAGTTTTTTCCTTTCCAAATCCAGATTACACTGTGAAGGTCCCACAAGAATTAGTGGAT…	MISCSGLKNYIDEFLNSNVFMSRFTNYRVIKGENENKSALPSHTDSSYLTIIKQNQNGLQVLYKNGEWIELNHTSPNSYIVLSEDVFMAWTNDRLTSAQHRVVTTGDKDRFSIQVFSFPNPDYTVKVPQELVDEEHPLMFKPFKLPEFNKYIKLGAKNGPGLKNYCGFZ	169 N末欠損
DPS	Sotub01g007130.1.1	PGSC0003DMG402003479	PGSC0003DMT400008936	PGSC0003DMP400006182	ATGGCATCTACCAAAGTTAAGATTCCCACCATAGAATTTTGCAATCTTGAGCTAAAACCAAACACTCCACAATGGGAATCAACAAAAGTTCAAGTTTTTGAAGCCTTAAAAGAATTTGGTTGTTTTGAAGCAAGATATGACAAAGTTCCAAATGAAATTAGAGAGGGCATGTTTGATACTTTAAAAGAAGTATTTGATTTTCCATTGTCCAAATTGATAGAATATAGAGAAAAACCTCATATATATGATGGGCAAATTCCAAGTATACCACTCTATGGTAGTGTGAGCTCTGCTGATTTGGTCCTCCCAAATAGTGTTGAAACATTTGCCAATACCTTTTGGTCTGATGGAAACCCTAACTTTAGCAATGTGGCAAAGTCCTACTTCAAGCAACTTATG…	MASTKVKIPTIEFCNLELKPNTPQWESTKVQVFEALKEFGCFEARYDKVPNEIREGMFDTLKEVFDFPLSKLIEYREKPHIYDGQIPSIPLYGSVSSADLVLPNSVETFANTFWSDGNPNFSNVAKSYFKQLMELNDMVEKMVLESLGQKNYIDEFLNSNVFVSRFTNYKVIKGEDENKSELPPHTDSGYLTIIKQNQNGLQVLYKNGEWIELNNTSPNSYIVLSADAFMAWTNDSLTSAEHRVVTTGDKDRLSIQLFSFPKSRFCCEGPKRISG	275	3.48199	22.2638	0	98.8574	3.39949	39.4915	216.656	7.09193	3.1973	0.0245448	0.827024	0.0980322	16.7929	6.45023	87.8403	0.584953
St7150	Sotub01g007150.1.1	PGSC0003DMG400021383	PGSC0003DMT400055111	PGSC0003DMP400037071	ATGGATTGCAAGTTCTTCTACAAAAATGGAGAGTGGATTGAGCTCAATCATACCTCACCAAATTCCTATATTGTTTTATCAGCAGATGCTCTTATGGCATGGACAAATGATAGATTGACATCTGCTCAACATAGGGTTGTAACAACAGGAGACAAAGATAGATTCTCTGTTCAATTATTTTCCCTCGTAAATCCAGATTATACTTTGAAGGTCCCAAAAGAATTAGTGGATGAAGAACACCCTTTAATGTACAAGCCTTTTAAGATGCCTGAATATAATAAATATCTTATGTTAGGTGCTAAAAATGGATTGGGTGTCAAGAATTATTGTGGTCTTTAA	MDCKFFYKNGEWIELNHTSPNSYIVLSADALMAWTNDRLTSAQHRVVTTGDKDRFSVQLFSLVNPDYTLKVPKELVDEEHPLMYKPFKMPEYNKYLMLGAKNGLGVKNYCGLZ	113 N末欠損 5'発現しているのでRACEでクローニング	0.91214	14.2481	0.103548	15.1751	2.33128	19.0494	26.0277	2.03715	0.614642	0.0409937	0.611164	0.0818645	6.08106	3.46122	19.0922	0.103382

## Sheet: Tomato
Name	ITAG gene ID	ORF	AA	length	Unopened Flower Bud	Fully Opened Flower	Leaves	Root	1cm Fruit	2cm Fruit	3cm Fruit	Mature Green Fruit	Breaker Fruit	Breaker Fruit + 10
Solyc01g006580	Solyc01g006580	ATGGCATCTACCAAAGTTAAGATTCCCACCATAGATTTTTCTAATGAAGAACTAAAACCAAACACTCCATTATGGGAATCCACAAAAGTTCAACTTTTTGAAGCTTTCCAAGAATATGGTTGTATTGAAGCAATATATGGTGAAAATCCAAATGAAATTAGAGAGGGTATCTTTGATATTGAAAAAAAAATATTTGAATTTCCCTTAGAGACAAAAATGAAAAATCATTCAGAAATACCATTACATATTGGCTACATAGGGCAAATTCCACACTTGCCATCTTATGAGAGTTTGTGTATTCCTAATTTCCTTGCTCCTCAAAGTGTTGAAAATTTTGCTAATATATTTTGGCCTCATGGTAATCCTGAATTCTGCAATTTGGTCAAATCTTATGCAAAT…	MASTKVKIPTIDFSNEELKPNTPLWESTKVQLFEAFQEYGCIEAIYGENPNEIREGIFDIEKKIFEFPLETKMKNHSEIPLHIGYIGQIPHLPSYESLCIPNFLAPQSVENFANIFWPHGNPEFCNLVKSYANSLLKLDEMIKRMILENLGLEKHINELLDNFVLFRFTHYKGTLSINKDENDKYDGLGAHTDNNFLTFIAQNQVNGLQINKNGEWINATISPNSFVVLSGDSFKAWTNGRLHSPLHRVAMPRENDRLSLQFNTLSKPGHFIEAPKELVDEKHPLLFKPYEMHGLFNYVASNPGTPNAFQAYCGV	315	0	0	0.04	19.19	0.04	0	0	0	0.13	0.08
Solyc01g006585	Solyc01g006585	ATGGCATCTACCAAAGTTAAGATTCCCACCATTGATTTTTGCAATTCTGAGCTTAAACCAAACACTCCACAATGGGAATCAACAAAAGTTCAAGTTTTTGAAGCCTTACAAGAATTTGGTTGTTTTGAAGCAATATATGACAAAGTTCCAAATGAAATTATAGAGGGCATGTTTGATAATTTAAAAGAAGTTTTTGATTTTCCATTGTCCAAATTGATAGAATATAGAGAAAAACCCTTTCATATATATGATGGGCAAATTCCAAGTATACCACTCTATGGTAGTGTGAGCTCTGCTGATTTAGTCCTCCCAAATAGTGTTGAAACATTTTCCAATACCTTTTGGTCTCATGGAAACCCTAATTTTAGCAATGTGGCAAAGTCCTACTTCAAGCAACTT…	MASTKVKIPTIDFCNSELKPNTPQWESTKVQVFEALQEFGCFEAIYDKVPNEIIEGMFDNLKEVFDFPLSKLIEYREKPFHIYDGQIPSIPLYGSVSSADLVLPNSVETFSNTFWSHGNPNFSNVAKSYFKQLMELNEMVKRMVLESLGLNNYIDEFLNSNVFMSRFTNYKVIKGENENEAALPSHTDSTYLTIIKQNQNGLQVLYKNGEWIELNHTSPNSYIVLSADIFMAWTNDKLTSAQHRVVPTGDKDRISIQFFSFPNPDYTLNVPKELVDEEHPLMFKPFKLPEFNKYIMLGAKNGLGLKNYCGL	311	0	0	0.04	0	0.04	0	0	0	2	0.3
Solyc01g006610	Solyc01g006610	ATGGCATCTACAAAAGTTAAAATTCCCACCATAGATTTTTCTAATGAAGAACTAAAACCAAACACTCCATTATGGGAATCCACAAAAATTCAACTTTTTGAAGCTTTACAAGAATATGGTTGTATTGAAGCAATATTATATGATAAAAATCTAAATGAAATAAGGGAGGGTTTATTTGATTTTTCAAAAAAATTATTTGAATTTCCCTTAGAGACCAAAATGAAAAATATTTCAGAAGTACAATATCATATTGGCTACATAGGGCAAATTCCACACTTGCCATCTTATGAGAGTTTGGGTATTCCTGATTTTCTTGCTCCTCAAAGTGTTGAAAATTTTGCTAATATATTTTGGCCTCATGGCAATCATGAATTTTGCAATTTGGTCAAATCTTATGCA…	MASTKVKIPTIDFSNEELKPNTPLWESTKIQLFEALQEYGCIEAILYDKNLNEIREGLFDFSKKLFEFPLETKMKNISEVQYHIGYIGQIPHLPSYESLGIPDFLAPQSVENFANIFWPHGNHEFCNLVKSYASSLLKLDQIIKRMILENLGLEKHINELLDNFALFRFSHYKGSLSINKDENDKYDGLSAHTDNNFLTFIAQNQVNGLQINKNGEWINATISPNSFVVLSGDSFKAWTNGRLHSPLHRVEMPKEGDRLSLQFNTLSKPGHFIEAPKELVDEKHPLLFKPYEMLGLLNYVASNAGTPNAFQAYCGV	316	0	0	0.04	2	0.04	0	0	0	0.13	0.08
Sl23DOX/SlGAME31	Solyc02g062460	ATGGCATCTATCAAATCAGTTAAAGTTCCTACTATAGATTTTTCCAATTATCAAGAGCTAAAACCAAACACTCCACTATGGGAATCCACAAAAATTCAAGTTTTTGAAGCTTTACAAGAATATGGTTGTTTTGAAGCAATATATGATAAAGTTTCAAAGGAAATTAGAGAGGAAACATTTGATATGTCAAAAGAAATATTTGAATTTCCTTTAGAGACTAAAGTGAAAAATATCTCAGAAAAACCAATGCATGGCTATATGGGGATGATTCCACAATTGCCATTGTATGAGAGTTTGTGTATTCCTGATTTGCTTAATCCTCAAAGTCTTGAAAAATTTTCTAATATCTTTTGGCCTCAGGGTAATCAACATTTCTGCAATTTGATAAAATCTTATTCT…	MASIKSVKVPTIDFSNYQELKPNTPLWESTKIQVFEALQEYGCFEAIYDKVSKEIREETFDMSKEIFEFPLETKVKNISEKPMHGYMGMIPQLPLYESLCIPDLLNPQSLEKFSNIFWPQGNQHFCNLIKSYSNPLVELDGMLKRMISENLGLKNHIDELLNANYFLFRFTHYKGSSIASGDENNKAAGLGGHTDGNFLTFISQNQVNGLQINKNGEWIDVIISPNSYVVLAGDSFKAWTNGRLHSPLHRVTMSGQNDRLSIQLFSLSKPGHFIQAPKELVDEEHPLLFKPFEILELFKYGTTEAGYTAPPSDLFKIYCGV	321	74.4	26.5	0.85	10.41	14.06	15.11	9.72	117.11	185.87	568.41
Sl23DOX-like2	Solyc02g062470	ATGGCATCTACCAAATTAGTTAAAGTTCCCACAATAGATTTTTCAAATCATCAAGATCTAAAACCAAACACTCCACTATGGGAATCCAAAAAAATTCAAGTTTTTGAAGCTTTGCAAGAATATGGTTGTTTTGAAGCAATTTATGATAAAGTTCCAAAAGATATTAGAGAGGAAACATTTAGTATTTCAAAAGAAATATTTGAATTTCCTTTAGAGACTAAATTGAAAAATATTTCAGAAAAACCAACGCATGGATATATGGGAATGATTCCACAATTGCCATTGTATGAGAGTTTGTGTATTCCTGATTTGCTTAATCCTAAAAGTCTTCAAAGTTTTGCTAATATCTTTTGGCCTCAGGGTAACCAACATTTCTGGTATGTTTACTTATGTTTTTAT…	MASTKLVKVPTIDFSNHQDLKPNTPLWESKKIQVFEALQEYGCFEAIYDKVPKDIREETFSISKEIFEFPLETKLKNISEKPTHGYMGMIPQLPLYESLCIPDLLNPKSLQSFANIFWPQGNQHFWYVYLCFYFALAEVFKSTTLEILSDLID	153	2.34	1.86	0.11	0.22	6.32	4.95	4.68	16.39	38.97	63.95
Sl23DOX-like3	Solyc02g062490	ATGTTGAAAAGGATGATTTCGGAGAATTTGGGATTAAAAAATCACATTGATGAATTATTGAATGCCAATTACATCCTATTTAGATTTACACAGTATAAGGGATCATCAATTGCTAGTGGAGATGAAAATAATAAAGCAGCTGGATTGGGTGGCCACACAGATGGTAACTTCTTGTCTATTATATCACAAAATGAAGTTAATGGATTGCAAATCAACAAAAATGGAGAGTGGATTGATGTCAACATTTCGCCAAATTCTTATGTTGTTTTATCCGGTGATTCCTTCACAGCATGGACAAATGGCCGATTGCATTCTCCTGTTCATAGAGTTGAAATGCCCAGAGGAAGTGATAGATATTCCATTCAATTATTTTCATTATCAAAACCAGGTCACTTCATC…	MLKRMISENLGLKNHIDELLNANYILFRFTQYKGSSIASGDENNKAAGLGGHTDGNFLSIISQNEVNGLQINKNGEWIDVNISPNSYVVLSGDSFTAWTNGRLHSPVHRVEMPRGSDRYSIQLFSLSKPGHFIEAPKEMVDEEHPLLFKPFEILGLLGYGATEAGYTTPPSDLFKAYCGV	180	3.9	0.73	0.07	0.74	22.79	5.05	5.73	10.64	21	22.77
Sl23DOX-like1	Solyc02g062500	ATGGCATCTATCAAATCAGTTAAAGTTCCTACTATAGATTTTTCCAATTATCAAGAGCTAAAACCAAACACTCCACTATGGGAATCCACAAAAATTCAAGTTTTTGAAGCTTTTCAAGAATATGGTTGTTTTGAAGCAATATATGATAAAGTTCCAAATGAAATTAGAGAGGAAACATTTGATATGTCAAAAGAAATATTTGAATTTCCTTTAGATACTAAAGTGAAAAATATTTCAGAAAAACCAATGCATGGATATATGGGAATGATTCCACAATTGCCATTGTATGAGAGTTTGTGTATTCCTGATTTGCTTAATCCTCAAAGTCTTCAAAATTTTGCTAATATCTTTTGGCCTCAGGGTAATCAACATTTCTGCAATTTGGTAAAGTCTTATTCT…	MASIKSVKVPTIDFSNYQELKPNTPLWESTKIQVFEAFQEYGCFEAIYDKVPNEIREETFDMSKEIFEFPLDTKVKNISEKPMHGYMGMIPQLPLYESLCIPDLLNPQSLQNFANIFWPQGNQHFCNLVKSYSNPLVELDEILKRMISENLRLKIHIDELLNANYFLFRFTHYKGSSITGGDENNKVAGLGGHTDGNFLTFISQNQVNGLQINKNGEWIDVNISPNSYVVLAGDSFKAWTNGRLHSPLHRVTMSGENDRLSIQLFSLSKPGHFIEAPKELVDEEHPLLFKPFEIIGLFEYGTTEAGYTAPPSDLLKSYCGV	321	24.71	18.19	2.66	8.64	26.75	57.63	38.52	245.44	848.28	1298.64

## Sheet: Eggplant
Name	gene ID	ORF	AA	Length
SMEL_001g151230	SMEL_001g151230	ATGGCATCTACCAAACTTCAAATTCCCACCATAGATTTTTGCATTTTGGAGCTAAAACCAAACACTCCACAATGGGAATCCACAAAAAAACAAGTTTTTGAAGCCTTAAAAGAATTTGGTTGTTTTGAAGCAATTTATGATAAAGTTCCAAATGAAATTAGAGAGGCAATGCTTGATACTTCAAAAGAAATATTTGAATTTCCATTGTCCAAATTAATAGAATATAGAGATAAGCCTTATCATATTTATGATGGCAAAATTGCAAATGTACCAATCTTTGATTGTGTGAGGTCTGCTGATTTGCTTCTCCCAAATAGTGTTGAAACTTTGGCCAATACTTTTTGGCCTAATGGAAACCCTGACTATTGCAATGTGGCAAAGTCCTACTACAAGCCACTT…	MASTKLQIPTIDFCILELKPNTPQWESTKKQVFEALKEFGCFEAIYDKVPNEIREAMLDTSKEIFEFPLSKLIEYRDKPYHIYDGKIANVPIFDCVRSADLLLPNSVETLANTFWPNGNPDYCNVAKSYYKPLMELDEMVKRMVLESLGLQNYIDKFLDSNYYLLRFTNYKPIKGEAGPGLGLGAHTDGGYLTIIKQDQIGLQVNQNGEWIEFNASPNSYVVLSADVFEAWTNGRLPSAYHRVHMEGDTDRFSIQLFSSPNPYDTMEVPKELVDEEHPLLFKPFKMVEYFEYIKSGAKNGVGLKYYCGA	309
SMEL_001g152420	SMEL_001g152420	ATGGGATCTACCAAATCAATTAAAGTTCCCACTATCGATTTTTCCAACCATCAAGATCTAAAACCAAACACTCCACAATGGGAATCCACAAAAGATCAAGTTTTTGAAGCTTTTCAAGAATTTGGTTGTTTTGAAGCAATATATGATAAAGTGCCAAATGAAATTAGAAAGGGCATGTTTGATGTTTCAAAAGAAATATTTGAATTTCCCCTAGAGACCAAATTGAAAAACTTATCAGACAAACCATTACATGGCTACATGGGGATGATTCCAAACTTGCCTTTGTATGAGAGTTTGTGTATTCCTGATTTGCTTAATCCTCAAAGTCTTCAAAATTTTGAAAATATCTTTTGGCCACATGGAAATCCTGATTTTTGCAATTTGGTAAAATGTTACTCA…	MGSTKSIKVPTIDFSNHQDLKPNTPQWESTKDQVFEAFQEFGCFEAIYDKVPNEIRKGMFDVSKEIFEFPLETKLKNLSDKPLHGYMGMIPNLPLYESLCIPDLLNPQSLQNFENIFWPHGNPDFCNLVKCYSNPLVELDEMLKRMILEKLGVENQIDELLDPKYVLFRFTHYKGSSPTNGDKNTKSEGLGGHTDGNFLTFIAQNQVSGLQINKNGEWIDVNISPNSFAVLSADSFKAWTNGRLHSPIHRVTMAGENDRFSIQLFSLSKPGHFIEAPKELVDEQHPLLFKPYEMLGLFKYVTSQSGYGAPGDAFKAYCGV	320
