# Supplementary material for: The biosynthetic pathway of potato solanidanes diverged from that of spirosolanes due to evolution of a dioxygenase
Source: Nat Commun. 2021 Feb 26;12:1300. doi: 10.1038/s41467-021-21546-0 (PMC7910490; doi:10.1038/s41467-021-21546-0)
Supplement: Supplementary file 6 — Source Data [file 41467_2021_21546_MOESM6_ESM.xlsx]

## Sheet: Fig. 2b
Fig. 2b	Inhibition of the bioconversion of a-solamarine to a-solanine by uninonazole-P or prohexadione
	Replicate 1	Replicate 2	Replicate 3	Replicate 4	Replicate 5	AVG.	s.d.
0 μM Uniconazole-P	0.294384	0.194023	0.189622	0.19845	0.303413	0.235978	0.057611
1 μM Uniconazole-P	0.207051	0.180472	0.285179	0.219596	0.193992	0.217258	0.0406737
10 μM Uniconazole-P	0.241456	0.303757	0.23205	0.215999	0.20083	0.238819	0.0394766
100 μM Uniconazole-P	0.190646	0.179863	0.262814	0.194676	0.160041	0.197608	0.0388425
	Replicate 1	Replicate 2	Replicate 3	Replicate 4	Replicate 5	AVG.	s.d.
0 μM Prohexadione	0.330611	0.32786	0.323644	0.30589	0.369578	0.331516	0.0233535
1 μM Prohexadione	0.227969	0.286883	0.202158	0.301917	0.293285	0.262442	0.0445237
10 μM Prohexadione	0.209429	0.204705	0.167637	0.171942	0.181228	0.186988	0.0190494
100 μM Prohexadione	0.114319	0.13264	0.113044	0.140855	0.129235	0.126019	0.012037

## Sheet: Fig. 3a 
Fig. 3a	Relative expression of DPS
	Replicate 1	Replicate 2	Replicate 3	AVG.	s.d.
NT	1.07947	1.07796	0.842576	1	0.136335
#13	0.257407	0.216914	0.258096	0.244139	0.0235802
#17	0.199898	0.207265	0.214926	0.207363	0.0075146
#21	0.165427	0.182772	0.179881	0.176027	0.00929264

## Sheet: Fig. 3b
Fig. 3b	Relative expression of St7070
	Replicate 1	Replicate 2	Replicate 3	AVG.	s.d.
NT	0.811362	1.32711	0.861533	1	0.28439
#13	1.99822	1.72575	2.15471	1.95956	0.217077
#17	0.9919	0.974456	1.30016	1.08884	0.183216
#21	0.656596	0.545671	0.380719	0.527662	0.138817

## Sheet: Fig. 3c
Fig. 3c	Quantification of solanidane SGAs accumulated in non-transfermed and DPSi plants.
		Replicate 1	Replicate 2	Replicate 3	AVG.	s.d.
NT	a-solanine content *	0.486655	0.520419	0.509697	0.50559	0.0172527
	a-chaconine content *	1.18324	1.32266	1.30802	1.27131	0.0766208
#13	a-solanine content *	0.0500829	0.0543679	0.0578894	0.0541134	0.00390942
	a-chaconine content *	0.143006	0.150886	0.158365	0.150752	0.00768053
#17	a-solanine content *	0.0557017	0.0603757	0.0606963	0.0589245	0.00279568
	a-chaconine content *	0.11937	0.129174	0.12959	0.126045	0.00578421
#21	a-solanine content *	0.0670466	0.0707156	0.0642301	0.0673308	0.00325206
	a-chaconine content *	0.126625	0.131575	0.120898	0.126366	0.00534335
	* μg/mg FW samples

## Sheet: Fig. 3d
Fig. 3d	Quantification of spirosolane SGAs accumulated in non-transfermed and DPSi plants.
		Replicate 1	Replicate 2	Replicate 3	AVG.	s.d.
NT	a-solamarine content *	0	0	0	0	0
	b-solamarine content *	0	0	0	0	0
#13	a-solamarine content *	0.184257	0.22207	0.237942	0.214756	0.0275798
	b-solamarine content *	0.537091	0.561875	0.599342	0.566103	0.0313401
#17	a-solamarine content *	0.229884	0.237528	0.251164	0.239525	0.0107798
	b-solamarine content *	0.401776	0.436731	0.430742	0.423083	0.0186939
#21	a-solamarine content *	0.397033	0.40883	0.371764	0.392542	0.0189368
	b-solamarine content *	0.568807	0.609419	0.537572	0.571933	0.0360255
	* μg/mg FW samples

## Sheet: Supplementary Fig. 5
Supplementary Fig. 5		Quantitative RT-PCR analysis of DPS expression in various organs of potato plants
tissue	Replicate 1	Replicate 2	Replicate 3	AVG.	s.d.
Leaf	0.462353	0.557484	0.530897	0.516911	0.0490835
Stem	0.00702478	0.00691441	0.00908075	0.00767331	0.00122012
Flower	0.168446	0.163213	0.175342	0.169	0.00608381
Root	0.00430917	0.00470576	0.00425698	0.00442397	0.000245429
Stlon	0.0365253	0.0305068	0.0320115	0.0330145	0.00313208
Tuber cortex	0.100596	0.0956431	0.0997011	0.0986468	0.00263954
Sprout	2.149	2.32937	2.14777	2.20871	0.104495

## Sheet: Supplementary Fig. 19
Supplementary Fig. 19		Enzyme kinetics of purified recombinant DPS and (22S,25S)-spirosol-5-en-3b-ol with a-solamarine and tomatidenol.
DPS							St7070
a-solamarine conc. [µM]	Velocity pM/sec			AVG.	s.d.		a-solamarine conc. [µM]	Velocity pM/sec			AVG.	s.d.
	Replicate 1	Replicate 2	Replicate 3					Replicate 1	Replicate 2	Replicate 3
0.5	101.121	75.4199	75.1892	83.9101	8.60583		0.25	47.4575	57.009	56.9629	53.8098	3.17617
1	220.769	163.46	217.769	200.666	18.6233		0.5	168.12	246.424	214.632	209.725	22.7371
2.5	551.426	467.954	531.215	516.865	25.1418		1	290.49	232.766	235.35	252.869	18.8255
5	714.401	689.946	609.842	671.396	31.5763		2.5	416.69	378.807	413.506	403.001	12.1319
7.5	744.071	776.74	760.128	760.313	9.43115		5	397.679	479.813	438.746	438.746	23.7099
25	863.211	970.676	1103.11	978.997	69.3765		7.5	383.006	410.737	423.15	405.631	11.8665
50	916.505	1097.48	984.15	999.377	52.7936		25	452.035	484.565	357.812	431.471	38.0078
							50	428.687	533.2	510.867	490.918	31.7763
DPS							St7070
(22S,25S)-spirosol-5-en-3b-ol conc. [µM]	Velocity pM/sec			AVG.	s.d.		(22S,25S)-spirosol-5-en-3b-ol conc. [µM]	Velocity pM/sec			AVG.	s.d.
	Replicate 1	Replicate 2	Replicate 3					Replicate 1	Replicate 2	Replicate 3
1	44.3675	45.2375	48.9206	46.1752	1.39548		1	34.7683	34.0723	33.6083	34.1496	0.337096
2.5	166.953	161.588	159.761	162.767	2.15831		2.5	95.3216	102.398	114.781	104.167	5.68666
5	245.255	309.143	279.447	277.948	18.4582		5	138.243	161.849	172.956	157.683	10.2352
10	500.838	508.088	560.84	523.255	18.9086		10	226.085	243.776	214.195	228.019	8.59374
25	1337.01	1266.69	1466.21	1356.64	58.4275		25	345.249	368.073	336.868	350.063	9.32407
50	2398.78	2489.15	2353.89	2413.94	39.7746		50	521.631	512.467	501.418	511.838	5.84357
75	2850.3	2980.19	3092.22	2974.23	69.9007		75	664.14	647.233	560.927	624.1	31.9614
							100	744.095	686.21	585.142	671.816	46.4466
